# Supplementary material for: Rootstocks with Different Tolerance Grade to Citrus Tristeza Virus Induce Dissimilar Volatile Profile in Citrus sinensis and Avoidance Response in the Vector Aphis gossypii Glover
Source: Plants (Basel). 2022 Dec 8;11(24):3426. doi: 10.3390/plants11243426 (PMC9788239; doi:10.3390/plants11243426)
Supplement: Supplementary file 1 [file plants-11-03426-s001.zip]

Archive with 1 entries (1 files):
- plants-2069925-supplementary.pdf
